# Supplementary material for: Increased Purinergic Responses Dependent on P2Y2 Receptors in Hepatocytes from CCl4-Treated Fibrotic Mice
Source: Int J Mol Sci. 2020 Mar 26;21(7):2305. doi: 10.3390/ijms21072305 (PMC7177255; doi:10.3390/ijms21072305)
Supplement: Supplementary file 1 [file ijms-21-02305-s001.zip]

Archive with 2 entries (2 files):
- Supplementary Table 1.pdf
- Supplementary Table 2.pdf
